# Supplementary material for: Validity and reliability of the XSENSOR in-shoe pressure measurement system
Source: PLoS One. 2023 Jan 17;18(1):e0277971. doi: 10.1371/journal.pone.0277971 (PMC9844836; doi:10.1371/journal.pone.0277971)
Supplement: S2 File — This excel file contains the dataset used for analysis. 5 tabs are presented in including summary data tables for: 1) Day 1 data for the whole insole, 2) Day 2 data for the whole insole, 3) Calculations for peak pressure reliability, 4) Calculations for mean pressure reliability, 5) Regional analysis of contact area. (XLSX) [file pone.0277971.s002.xlsx]

## Sheet: Day 1 - Whole Insole
Size4_0s - Ave	Mean	Mean Difference	Mean Difference %	Peak	Peak Difference	Peak Difference %	RMSE	0.05	0.1		Size4_0s - SD	Mean	Peak
50	45.9375	4.06255	0.081251	53.2967	-3.29667	-0.0659333	4.96795	77.7778	87.2549		50	1.00074	0.877813
100	94.3802	5.61975	0.0561975	102.103	-2.10333	-0.0210333	7.55521	86.2745	96.732		100	4.99026	5.45651
200	189.298	10.7023	0.0535116	202.73	-2.73	-0.01365	12.7255	87.4183	99.0196		200	4.30469	4.75467
300	283.37	16.63	0.0554334	302.21	-2.21	-0.00736667	18.0024	94.4444	100		300	3.6262	4.67975
400	381.251	18.7494	0.0468736	412.663	-12.6633	-0.0316583	21.0347	94.4444	100		400	2.96965	2.84434
500	471.962	28.0377	0.0560755	515.193	-15.1933	-0.0303867	30.5107	93.4641	100		500	6.08558	6.57685
600	558.662	41.3378	0.0688963	624.523	-24.5233	-0.0408722	43.941	93.1373	98.8562		600	7.49926	10.6469
Size4_2s - Ave	Mean	Mean Difference	Mean Difference %	Peak	Peak Difference	Peak Difference %	RMSE	0.05	0.1		Size4_2s- SD	Mean	Peak
50	46.1286	3.87137	0.0774275	53.5867	-3.58667	-0.0717333	4.80872	77.2876	87.5817		50	0.94822	1.04455
100	94.704	5.296	0.05296	102.443	-2.44333	-0.0244333	7.27097	85.6209	96.4052		100	4.72013	5.20103
200	189.91	10.0903	0.0504516	204.05	-4.05	-0.02025	12.2014	87.5817	98.8562		200	4.06089	3.82834
300	283.614	16.3856	0.0546187	303.19	-3.19	-0.0106333	17.7321	94.7712	100		300	3.25233	3.88319
400	380.948	19.0523	0.0476307	413.75	-13.75	-0.034375	21.2408	94.9346	100		400	2.14112	2.78371
500	472.516	27.4835	0.054967	515.903	-15.9033	-0.0318067	29.9792	94.281	100		500	5.61504	6.68745
600	560.249	39.7505	0.0662508	626.707	-26.7067	-0.0445111	42.4607	93.1373	98.6928		600	6.93002	6.91245
Size4_10s - Ave	Mean	Mean Difference	Mean Difference %	Peak	Peak Difference	Peak Difference %	RMSE	0.05	0.1		Size4_10s - SD	Mean	Peak
50	46.5338	3.46616	0.0693232	54.0267	-4.02667	-0.0805333	4.48511	77.7778	87.0915		50	0.842132	0.669145
100	95.5034	4.49655	0.0449655	103.457	-3.45667	-0.0345667	6.63715	86.6013	96.732		100	4.26426	5.0684
200	192.001	7.99892	0.0399946	205.463	-5.46333	-0.0273167	10.4517	88.3987	99.3464		200	3.51969	3.75612
300	286.083	13.9166	0.0463887	304.23	-4.23	-0.0141	15.3472	95.915	100		300	1.97203	1.71682
400	382.861	17.1388	0.0428469	413.493	-13.4933	-0.0337333	19.4849	95.4248	100		400	2.40289	2.35651
500	475.015	24.9848	0.0499696	519.96	-19.96	-0.03992	27.7054	93.3007	100		500	5.06465	5.69928
600	563.779	36.2213	0.0603688	632.167	-32.1667	-0.0536111	39.3047	92.6471	99.0196		600	6.62948	8.35396
Size4_30s - Ave	Mean	Mean Difference	Mean Difference %	Peak	Peak Difference	Peak Difference %	RMSE	0.05	0.1		Size4_30s - SD	Mean	Peak
50	47.0303	2.96972	0.0593944	53.8567	-3.85667	-0.0771333	4.07229	78.9216	87.7451		50	0.710179	0.707358
100	96.3998	3.6002	0.036002	104.247	-4.24667	-0.0424667	6.04295	86.4379	96.4052		100	3.78225	4.55182
200	194.323	5.67696	0.0283848	207.577	-7.57667	-0.0378833	8.78975	88.0719	99.3464		200	2.95203	2.70353
300	288.922	11.0778	0.0369259	307.913	-7.91333	-0.0263778	12.843	96.2418	100		300	1.6696	1.78754
400	385.715	14.2848	0.0357121	417.257	-17.2567	-0.0431417	17.0873	95.4248	100		400	2.26375	2.41703
500	478.722	21.2779	0.0425558	525.923	-25.9233	-0.0518467	24.4592	94.1176	99.8366		500	4.31238	5.78784
600	569.297	30.7034	0.0511724	638.35	-38.35	-0.0639167	34.4805	91.9935	98.8562		600	5.71639	7.24749
Size 10_0s - Ave	Mean	Mean Difference	Mean Difference %	Peak	Peak Difference	Peak Difference %	RMSE	0.05	0.1		Size 10_0s - SD	Mean	Peak
50	46.8434	3.15662	0.0631324	56.5167	-6.51667	-0.130333	4.35449	76.3072	91.1765		50	2.11686	2.50088
100	92.7439	7.25614	0.0725614	101.887	-1.88667	-0.0188667	8.0659	84.4771	97.0588		100	0.849713	1.33792
200	179.395	20.605	0.103025	198.81	1.19	0.00595	21.6167	83.6601	98.6928		200	2.18304	1.79835
300	274.979	25.0207	0.0834023	301.593	-1.59333	-0.00531111	26.3524	89.8693	99.8366		300	7.41684	6.94453
400	371.222	28.7783	0.0719457	417.763	-17.7633	-0.0444083	31.1727	87.0915	99.0196		400	5.04428	6.04678
500	459.114	40.8858	0.0817715	522.603	-22.6033	-0.0452067	43.5624	88.0719	98.8562		500	2.46529	2.86445
600	542.851	57.1485	0.0952476	626.937	-26.9367	-0.0448944	60.0127	89.2157	98.6928		600	8.22622	7.65189
Size 10_2s - Ave	Mean	Mean Difference	Mean Difference %	Peak	Peak Difference	Peak Difference %	RMSE	0.05	0.1		Size 10_2s - SD	Mean	Peak
50	46.8902	3.1098	0.0621961	56.5467	-6.54667	-0.130933	4.32152	76.634	91.1765		50	2.07412	2.4513
100	92.9941	7.0059	0.070059	102.103	-2.10333	-0.0210333	7.84005	84.4771	97.3856		100	0.829626	1.20104
200	180.424	19.5759	0.0978794	200.02	-0.02	-0.0001	20.6427	83.9869	98.8562		200	2.03124	2.60946
300	275.563	24.4369	0.0814565	302.83	-2.83	-0.00943333	25.8082	89.7059	99.8366		300	6.80881	6.07473
400	372.301	27.699	0.0692474	416.533	-16.5333	-0.0413333	30.1633	87.7451	99.0196		400	4.64259	5.76596
500	460.201	39.7993	0.0795985	524.703	-24.7033	-0.0494067	42.4977	88.2353	99.0196		500	1.93849	1.3259
600	542.407	57.5925	0.0959876	627.113	-27.1133	-0.0451889	60.434	89.8693	98.6928		600	6.99192	8.81971
Size 10_10s - Ave	Mean	Mean Difference	Mean Difference %	Peak	Peak Difference	Peak Difference %	RMSE	0.05	0.1		Size 10_10s - SD	Mean	Peak
50	47.1452	2.85479	0.0570958	57.07	-7.07	-0.1414	4.16131	76.634	91.3399		50	1.95085	2.36412
100	93.6047	6.39529	0.0639529	102.623	-2.62333	-0.0262333	7.28949	84.4771	97.2222		100	0.692837	1.13462
200	182.034	17.9656	0.0898279	201.377	-1.37667	-0.00688333	19.1672	82.8431	98.8562		200	2.12841	1.57184
300	278.066	21.934	0.0731133	304.84	-4.84	-0.0161333	23.3735	90.8497	100		300	5.63944	5.65601
400	375.59	24.41	0.0610249	420.797	-20.7967	-0.0519917	27.1865	87.5817	99.0196		400	4.47936	4.85151
500	461.979	38.0214	0.0760428	525.007	-25.0067	-0.0500133	40.887	88.3987	99.0196		500	2.96277	4.27746
600	545.904	54.0956	0.0901593	630.477	-30.4767	-0.0507944	57.1722	89.7059	98.8562		600	6.47896	6.87884
Size 10_30s - Ave	Mean	Mean Difference	Mean Difference %	Peak	Peak Difference	Peak Difference %	RMSE	0.05	0.1		Size 10_30s - SD	Mean	Peak
50	47.6163	2.38373	0.0476745	57.5533	-7.55333	-0.151067	3.81753	77.9412	91.1765		50	1.76365	2.04226
100	94.2767	5.7233	0.057233	103.743	-3.74333	-0.0374333	6.70286	84.1503	97.549		100	0.471069	0.845235
200	184.682	15.3184	0.0765918	204.58	-4.58	-0.0229	16.725	83.6601	99.0196		200	1.68222	1.89179
300	280.024	19.9758	0.0665861	306.843	-6.84333	-0.0228111	21.5135	91.5033	100		300	4.62857	4.39151
400	376.983	23.0173	0.0575432	420.15	-20.15	-0.050375	25.9183	88.3987	99.0196		400	3.80801	4.14527
500	465.179	34.821	0.0696419	527.79	-27.79	-0.05558	37.9905	88.2353	99.0196		500	2.1358	2.79128
600	551.118	48.8822	0.0814703	636.87	-36.87	-0.06145	52.4456	89.2157	98.366		600	4.40446	6.69844

## Sheet: Day 2 - Whole Insole
Size4_0s - Ave	Mean	Mean Difference	Mean Difference %	Peak	Peak Difference	Peak Difference %	RMSE	0.05	0.1		Size4_0s - SD	Mean	Peak
50	49.5972	0.402827	0.00805654	56.3067	-6.30667	-0.126133	2.78386	79.902	88.8889		50	0.582713	0.618888
100	97.9793	2.02072	0.0202072	106.187	-6.18667	-0.0618667	4.17901	87.7451	97.549		100	1.3485	2.406
200	199.464	0.53634	0.0026817	213.54	-13.54	-0.0677	7.42453	89.2157	99.3464		200	3.63573	4.26593
300	297.308	2.6923	0.00897435	316.987	-16.9867	-0.0566222	8.51215	96.2418	100		300	4.40973	4.18494
400	389.022	10.9777	0.0274443	419.853	-19.8533	-0.0496333	14.7545	93.9542	100		400	1.65528	1.81678
500	485.627	14.373	0.0287461	528.387	-28.3867	-0.0567733	19.1756	92.3203	100		500	4.05043	4.80529
600	577.217	22.783	0.0379717	645.657	-45.6567	-0.0760944	28.0222	90.0327	99.0196		600	2.0483	3.70881
Size4_2s - Ave	Mean	Mean Difference	Mean Difference %	Peak	Peak Difference	Peak Difference %	RMSE	0.05	0.1		Size4_2s- SD	Mean	Peak
50	49.3636	0.636422	0.0127284	56.3133	-6.31333	-0.126267	2.8445	81.3725	89.5425		50	0.895963	0.979977
100	98.2482	1.75176	0.0175176	106.267	-6.26667	-0.0626667	4.06214	87.5817	97.7124		100	1.3994	2.27163
200	199.976	0.0240033	0.000120016	215.113	-15.1133	-0.0755667	7.28322	89.5425	99.8366		200	3.54321	4.42256
300	297.837	2.16265	0.00720882	318.297	-18.2967	-0.0609889	8.33996	95.7516	100		300	4.16876	4.56612
400	389.595	10.4049	0.0260122	421.353	-21.3533	-0.0533833	14.3182	93.9542	100		400	1.84073	1.67261
500	485.379	14.621	0.0292419	528.05	-28.05	-0.0561	19.3483	91.9935	100		500	3.72504	5.39689
600	577.636	22.3641	0.0372736	649.087	-49.0867	-0.0818111	27.7394	90.6863	99.0196		600	2.15716	2.80217
Size4_10s - Ave	Mean	Mean Difference	Mean Difference %	Peak	Peak Difference	Peak Difference %	RMSE	0.05	0.1		Size4_10s - SD	Mean	Peak
50	49.6365	0.363529	0.00727059	56.6833	-6.68333	-0.133667	2.81799	80.5556	88.8889		50	0.847015	0.735859
100	97.8181	2.18188	0.0218188	106.197	-6.19667	-0.0619667	4.47058	87.4183	97.8758		100	2.27982	3.08706
200	201.099	-1.09879	-0.00549395	216	-16	-0.08	7.04057	88.5621	100		200	2.9115	2.9983
300	299.337	0.662582	0.00220861	318.963	-18.9633	-0.0632111	7.99162	96.5686	100		300	4.26549	5.61437
400	390.739	9.26124	0.0231531	421.523	-21.5233	-0.0538083	13.5172	93.4641	100		400	1.37153	1.71609
500	487.007	12.9932	0.0259864	531.623	-31.6233	-0.0632467	18.1655	92.6471	100		500	3.35998	2.60405
600	578.848	21.1519	0.0352532	649.093	-49.0933	-0.0818222	26.8141	89.8693	99.0196		600	2.31296	4.4241
Size4_30s - Ave	Mean	Mean Difference	Mean Difference %	Peak	Peak Difference	Peak Difference %	RMSE	0.05	0.1		Size4_30s - SD	Mean	Peak
50	49.9836	0.0163889	0.000327778	57.2233	-7.22333	-0.144467	2.72569	81.2092	89.2157		50	0.783814	0.739564
100	98.5175	1.4825	0.014825	107.327	-7.32667	-0.0732667	4.08228	86.9281	98.0392		100	1.85826	3.1702
200	202.622	-2.62193	-0.0131096	216.853	-16.8533	-0.0842667	7.12071	89.3791	100		200	2.45398	3.05569
300	301.263	-1.26275	-0.00420915	321.1	-21.1	-0.0703333	7.72172	97.0588	100		300	3.61131	2.83701
400	392.653	7.34658	0.0183665	423.537	-23.5367	-0.0588417	12.2522	93.7908	100		400	1.04251	1.50023
500	489.261	10.7392	0.0214784	534.523	-34.5233	-0.0690467	16.5955	92.1569	100		500	2.75638	2.12456
600	581.544	18.4564	0.0307607	655.647	-55.6467	-0.0927444	24.9197	90.5229	99.0196		600	2.27872	2.04151
Size 10_0s - Ave	Mean	Mean Difference	Mean Difference %	Peak	Peak Difference	Peak Difference %	RMSE	0.05	0.1		Size 10_0s - SD	Mean	Peak
50	49.0369	0.963121	0.0192624	59.68	-9.68	-0.1936	3.00067	76.7974	90.5229		50	0.191154	0.24779
100	94.877	5.12304	0.0512304	105.567	-5.56667	-0.0556667	6.35618	84.4771	97.2222		100	1.52143	2.29879
200	190.039	9.96145	0.0498073	212.597	-12.5967	-0.0629833	12.3629	83.3333	97.3856		200	2.88632	2.86975
300	286.185	13.8146	0.0460487	313.55	-13.55	-0.0451667	16.0891	91.0131	100		300	3.40497	3.2705
400	380.933	19.067	0.0476676	425.723	-25.7233	-0.0643083	22.6164	89.0523	99.183		400	1.40603	0.471475
500	475.229	24.7707	0.0495413	538.743	-38.7433	-0.0774867	29.5451	88.5621	99.0196		500	5.14347	4.29414
600	565.827	34.1733	0.0569554	651.807	-51.8067	-0.0863444	39.5245	89.8693	98.5294		600	3.40855	4.7278
Size 10_2s - Ave	Mean	Mean Difference	Mean Difference %	Peak	Peak Difference	Peak Difference %	RMSE	0.05	0.1		Size 10_2s - SD	Mean	Peak
50	49.1637	0.836307	0.0167261	60.1333	-10.1333	-0.202667	2.97488	75.6536	90.8497		50	0.138825	0.177451
100	94.9034	5.09658	0.0509658	105.573	-5.57333	-0.0557333	6.29795	84.4771	97.2222		100	1.17025	1.94418
200	190.67	9.33021	0.0466511	211.52	-11.52	-0.0576	11.8424	83.6601	97.8758		200	2.84643	1.85192
300	287.13	12.8704	0.0429013	315.327	-15.3267	-0.0510889	15.3168	91.0131	100		300	3.20212	3.43062
400	381.457	18.5427	0.0463567	428.237	-28.2367	-0.0705917	22.2568	88.7255	99.0196		400	2.21364	2.41579
500	475.438	24.5622	0.0491243	539.003	-39.0033	-0.0780067	29.3304	88.7255	99.0196		500	6.41781	6.54491
600	564.771	35.229	0.058715	651.833	-51.8333	-0.0863889	40.4603	89.0523	98.5294		600	3.20165	2.56382
Size 10_10s - Ave	Mean	Mean Difference	Mean Difference %	Peak	Peak Difference	Peak Difference %	RMSE	0.05	0.1		Size 10_10s - SD	Mean	Peak
50	49.4026	0.597402	0.011948	59.88	-9.88	-0.1976	2.91657	75.9804	90.8497		50	0.120114	0.31273
100	95.4355	4.56448	0.0456448	106.157	-6.15667	-0.0615667	5.87455	84.9673	97.7124		100	1.19511	2.64336
200	192.359	7.64141	0.038207	214.377	-14.3767	-0.0718833	10.5587	83.3333	98.0392		200	2.70553	2.11057
300	288.265	11.7354	0.0391179	316.463	-16.4633	-0.0548778	14.3293	91.5033	99.8366		300	2.87829	2.5557
400	381.843	18.1573	0.0453933	425.43	-25.43	-0.063575	21.9434	88.5621	99.183		400	2.35051	1.66895
500	476.569	23.4312	0.0468624	539.243	-39.2433	-0.0784867	28.5027	88.3987	99.0196		500	5.52807	4.79267
600	567.939	32.0607	0.0534344	653.863	-53.8633	-0.0897722	37.8293	88.8889	98.5294		600	1.68097	1.56453
Size 10_30s - Ave	Mean	Mean Difference	Mean Difference %	Peak	Peak Difference	Peak Difference %	RMSE	0.05	0.1		Size 10_30s - SD	Mean	Peak
50	49.7799	0.220131	0.00440261	60.5733	-10.5733	-0.211467	2.85796	76.634	91.1765		50	0.115241	0.263987
100	96.1829	3.81712	0.0381712	108.113	-8.11333	-0.0811333	5.34142	84.9673	97.7124		100	1.10653	1.89023
200	194.59	5.41039	0.027052	215.163	-15.1633	-0.0758167	9.04618	83.9869	98.0392		200	2.07352	1.97367
300	290.265	9.73508	0.0324503	316.763	-16.7633	-0.0558778	12.6436	91.3399	100		300	1.95661	2.12629
400	384.044	15.9564	0.0398911	429.627	-29.6267	-0.0740667	20.2629	88.8889	99.183		400	1.99319	2.66366
500	479.132	20.8683	0.0417366	541.947	-41.9467	-0.0838933	26.34	88.7255	99.0196		500	4.005	5.23563
600	568.294	31.7061	0.0528435	654.993	-54.9933	-0.0916556	37.5817	89.5425	98.366		600	1.65046	1.71496

## Sheet: Peak Reliability
		Peak Pressure
	Measured Data	Size 10								Size 5
	Day 1 (D1)	50 kPa	100 kPa	200 kPa	300 kPa	400 kPa	500 kPa	600 kPa		50 kPa	100 kPa	200 kPa	300 kPa	400 kPa	500 kPa	600 kPa
	1	53.08	100.49	197.85	294.43	409.89	526.05	616.43		52.68	96.34	198.74	299.95	409.89	507.2	619.94
	2	58.28	102.45	198.52	308.59	415.76	525.16	626.88		53.03	101.94	205.79	300.97	416.35	517.05	623.98
	3	58.28	103.37	203.69	305.47	423.95	522.9	638.03		55.05	109.05	207.62	308.65	415.01	523.46	636.2
	Mean	56.5467	102.103	200.02	302.83	416.533	524.703	627.113		53.5867	102.443	204.05	303.19	413.75	515.903	626.707
	SD	2.4513	1.20104	2.60946	6.07473	5.76596	1.3259	8.81971		1.04455	5.20103	3.82834	3.88319	2.78371	6.68745	6.91245
	Day 2 (D2)	50 kPa	100 kPa	200 kPa	300 kPa	400 kPa	500 kPa	600 kPa		50 kPa	100 kPa	200 kPa	300 kPa	400 kPa	500 kPa	600 kPa
	1	60.33	102.96	208.94	310.48	427.34	531.17	649.18		55.1	103.26	212.26	312.39	419.53	533.48	645.14
	2	59.9	106.14	213.2	317.56	425.83	538.65	651.02		56.34	108.75	221.36	318.99	420.96	520.69	650.75
	3	60.17	107.62	212.42	317.94	431.54	547.19	655.3		57.5	106.79	211.72	323.51	423.57	529.98	651.37
	Mean	60.1333	105.573	211.52	315.327	428.237	539.003	651.833		56.3133	106.267	215.113	318.297	421.353	528.05	649.087
	SD	0.177451	1.94418	1.85192	3.43062	2.41579	6.54491	2.56382		0.979977	2.27163	4.42256	4.56612	1.67261	5.39689	2.80217
	(D1+D2)/2	50 kPa	100 kPa	200 kPa	300 kPa	400 kPa	500 kPa	600 kPa		50 kPa	100 kPa	200 kPa	300 kPa	400 kPa	500 kPa	600 kPa
	1	56.705	101.725	203.395	302.455	418.615	528.61	632.805		53.89	99.8	205.5	306.17	414.71	520.34	632.54								0.07	0.07	0.14	0.06
	2	59.09	104.295	205.86	313.075	420.795	531.905	638.95		54.685	105.345	213.575	309.98	418.655	518.87	637.365								0.03	0.05	0.03	0.07
	3	59.225	105.495	208.055	311.705	427.745	535.045	646.665		56.275	107.92	209.67	316.08	419.29	526.72	643.785								0.02	0.04	0.01	0.09
	Mean	58.34	103.838	205.77	309.078	422.385	531.853	639.473		54.95	104.355	209.582	310.743	417.552	521.977	637.897								0.01	0.05	0.01	0.08
	SD	2.49725	2.37095	6.17915	7.961	7.3337	8.56851	13.9624		1.69835	4.44522	6.90702	8.66124	4.4414	8.59125	12.3707								0.04	0.04	0.05	0.06
																								0.04	0.05	0.05	0.08
	D2-D1	50 kPa	100 kPa	200 kPa	300 kPa	400 kPa	500 kPa	600 kPa		50 kPa	100 kPa	200 kPa	300 kPa	400 kPa	500 kPa	600 kPa								0.05	0.06	0.05	0.09
	1	7.25	2.47	11.09	16.05	17.45	5.12	32.75		2.42	6.92	13.52	12.44	9.64	26.28	25.2
	2	1.62	3.69	14.68	8.97	10.07	13.49	24.14		3.31	6.81	15.57	18.02	4.61	3.64	26.77								0.13	0.01	0.2	0.01
	3	1.89	4.25	8.73	12.47	7.59	24.29	17.27		2.45	-2.26	4.1	14.86	8.56	6.52	15.17								0.06	0.02	0.06	0.05
	Mean	3.58667	3.47	11.5	12.4967	11.7033	14.3	24.72		2.72667	3.82333	11.0633	15.1067	7.60333	12.1467	22.38								0.08	0	0.07	0.04
	SD	2.59271	0.743146	2.44632	2.89046	4.18774	7.84705	6.33298		0.412661	4.3018	4.99444	2.28469	2.16204	10.0627	5.13837								0.06	0	0.05	0.04
																								0.05	0.02	0.07	0.04
	Measured Summary	50 kPa	100 kPa	200 kPa	300 kPa	400 kPa	500 kPa	600 kPa		50 kPa	100 kPa	200 kPa	300 kPa	400 kPa	500 kPa	600 kPa								0.06	0.03	0.08	0.05
	Correlation abs diff v mean	-0.995938	0.999992	-0.362893	-0.921754	-0.840619	0.996221	-0.991547		-0.159755	-0.750964	0.148862	0.30939	-0.565191	-0.227428	-0.843541								0.08	0.04	0.09	0.06
	T-test	0.189572	0.0221731	0.0218856	0.0257219	0.0584615	0.12332	0.0312844		0.0112592	0.335684	0.0885705	0.0112439	0.0381313	0.229926	0.025359
																								0.0371429	0.0514286	0.0485714	0.0757143
	Data tranformed by natural logarithmic transformation																							0.0742857	0.0171429	0.0885714	0.0414286
	D1	50 kPa	100 kPa	200 kPa	300 kPa	400 kPa	500 kPa	600 kPa		50 kPa	100 kPa	200 kPa	300 kPa	400 kPa	500 kPa	600 kPa
	1	3.9718	4.61006	5.28751	5.68504	6.01589	6.2654	6.42394		3.96424	4.56788	5.292	5.70362	6.01589	6.22891	6.42962
	2	4.06526	4.62937	5.29089	5.73201	6.03011	6.2637	6.44076		3.97086	4.62438	5.32686	5.70701	6.03153	6.24814	6.43612
	3	4.06526	4.63831	5.3166	5.72185	6.04962	6.25939	6.45839		4.00824	4.69181	5.33571	5.73221	6.0283	6.26046	6.45551
	Mean	4.03411	4.62592	5.29833	5.71297	6.03187	6.26283	6.44103		3.98111	4.62802	5.31819	5.71428	6.02524	6.24584	6.44042
	SD	0.0440569	0.0117921	0.0129899	0.0201788	0.0138252	0.00252849	0.0140616		0.0193734	0.0506568	0.0188687	0.0127538	0.00674144	0.012985	0.0109982
	D2	50 kPa	100 kPa	200 kPa	300 kPa	400 kPa	500 kPa	600 kPa		50 kPa	100 kPa	200 kPa	300 kPa	400 kPa	500 kPa	600 kPa
	1	4.09983	4.63434	5.34205	5.73812	6.05758	6.27508	6.47571		4.00915	4.63725	5.35781	5.74425	6.03914	6.27942	6.46947
	2	4.09268	4.66476	5.36223	5.76067	6.05404	6.28907	6.47854		4.0314	4.68905	5.39979	5.76516	6.04254	6.25515	6.47813
	3	4.09717	4.67861	5.35857	5.76186	6.06736	6.3048	6.48509		4.05178	4.67086	5.35526	5.77923	6.04872	6.27284	6.47908
	Mean	4.09656	4.65924	5.35428	5.75355	6.05966	6.28965	6.47978		4.03078	4.66572	5.37096	5.76288	6.04346	6.26914	6.47556
	SD	0.00295229	0.0184888	0.00877917	0.0109217	0.00563329	0.0121377	0.00392984		0.0174114	0.0214582	0.0204157	0.0143702	0.00396697	0.0102466	0.00432349
	(D1+D2)/2	50 kPa	100 kPa	200 kPa	300 kPa	400 kPa	500 kPa	600 kPa		50 kPa	100 kPa	200 kPa	300 kPa	400 kPa	500 kPa	600 kPa
	1	4.03581	4.6222	5.31478	5.71158	6.03673	6.27024	6.44983		3.98669	4.60257	5.3249	5.72393	6.02751	6.25416	6.44955
	2	4.07897	4.64707	5.32656	5.74634	6.04207	6.27638	6.45965		4.00113	4.65672	5.36332	5.73609	6.03703	6.25165	6.45712
	3	4.08122	4.65846	5.33758	5.74186	6.05849	6.28209	6.47174		4.03001	4.68134	5.34549	5.75572	6.03851	6.26665	6.4673
	Mean	4.06533	4.64258	5.32631	5.73326	6.04577	6.27624	6.4604		4.00595	4.64687	5.34457	5.73858	6.03435	6.25749	6.45799
	SD	0.0441586	0.0227594	0.0300909	0.0259795	0.0174498	0.0160207	0.0219552		0.0309187	0.0432267	0.0329018	0.0278412	0.0106596	0.0165095	0.0194554
	Diff by Day	50 kPa	100 kPa	200 kPa	300 kPa	400 kPa	500 kPa	600 kPa		50 kPa	100 kPa	200 kPa	300 kPa	400 kPa	500 kPa	600 kPa
	1	0.128029	0.0242823	0.054538	0.0530782	0.0416911	0.00968586	0.0517653		0.0449138	0.0693665	0.0658145	0.0406366	0.0232462	0.0505162	0.0398446
	2	0.0274175	0.0353841	0.0713408	0.0286532	0.023932	0.025363	0.0377852		0.060547	0.0646673	0.0729341	0.0581492	0.0110116	0.00701527	0.0420072
	3	0.0319149	0.0402917	0.0419662	0.0400111	0.0177447	0.0454059	0.0267078		0.0435431	-0.0209422	0.0195552	0.0470221	0.0204162	0.0123787	0.0235649
	Mean	0.0624539	0.0333194	0.0559483	0.0405809	0.0277893	0.0268182	0.0387528		0.049668	0.0376972	0.0527679	0.0486026	0.0182246	0.0233034	0.0351389
	SD	0.0464051	0.00669688	0.0120335	0.00997958	0.0101494	0.0146189	0.0102525		0.00771295	0.0415087	0.0236641	0.00723629	0.00522964	0.0193665	0.00823157
	Log Summary	50 kPa	100 kPa	200 kPa	300 kPa	400 kPa	500 kPa	600 kPa		50 kPa	100 kPa	200 kPa	300 kPa	400 kPa	500 kPa	600 kPa
	Correlation abs diff v mean	-0.996513	0.999964	-0.409027	-0.934342	-0.84835	0.995798	-0.992003		-0.259774	-0.770896	0.0817996	0.231327	-0.582812	-0.250366	-0.854191
	T-test	0.197323	0.0196065	0.0223576	0.0289321	0.0606879	0.121977	0.0332603		0.0118437	0.327698	0.0875524	0.0109027	0.0387915	0.23092	0.0263584
	Ratio Limits	50 kPa	100 kPa	200 kPa	300 kPa	400 kPa	500 kPa	600 kPa		50 kPa	100 kPa	200 kPa	300 kPa	400 kPa	500 kPa	600 kPa
	Bias	0.0624539	0.0333194	0.0559483	0.0405809	0.0277893	0.0268182	0.0387528		0.049668	0.0376972	0.0527679	0.0486026	0.0182246	0.0233034	0.0351389
	Random Error	0.0909541	0.0131259	0.0235857	0.01956	0.0198929	0.028653	0.0200949		0.0151174	0.081357	0.0463817	0.0141831	0.0102501	0.0379584	0.0161339
	Antilog Bias	1.06445	1.03388	1.05754	1.04142	1.02818	1.02718	1.03951		1.05092	1.03842	1.05418	1.0498	1.01839	1.02358	1.03576
	Antilog agreement ratio	1.09522	1.01321	1.02387	1.01975	1.02009	1.02907	1.0203		1.01523	1.08476	1.04747	1.01428	1.0103	1.03869	1.01626
	Lower Bound	0.971902	1.0204	1.03289	1.02124	1.00793	0.998167	1.01883		1.03515	0.95728	1.00641	1.03502	1.00801	0.985452	1.01919
	Upper Bound	1.1658	1.04754	1.08278	1.06199	1.04884	1.05704	1.06061		1.06693	1.12643	1.10423	1.0648	1.02888	1.06318	1.05261

## Sheet: Mean Reliability
		Mean Pressure
	Measured Data	Size 10								Size 5
	Day 1 (D1)	50 kPa	100 kPa	200 kPa	300 kPa	400 kPa	500 kPa	600 kPa		50 kPa	100 kPa	200 kPa	300 kPa	400 kPa	500 kPa	600 kPa
	1	43.9571	91.8686	178.75	265.947	366.512	461.089	534.979		45.4547	88.9263	184.54	280.743	377.934	465.112	552.731
	2	48.3836	93.27	179.239	280.81	372.512	462.003	540.47		45.4616	94.6975	190.83	281.938	382.199	473.734	558.564
	3	48.3299	93.8438	183.283	279.932	377.878	457.51	551.774		47.4696	100.488	194.359	288.162	382.71	478.703	569.453
	Mean	46.8902	92.9941	180.424	275.563	372.301	460.201	542.407		46.1286	94.704	189.91	283.614	380.948	472.516	560.249
	SD	2.07412	0.829626	2.03124	6.80881	4.64259	1.93849	6.99192		0.94822	4.72013	4.06089	3.25233	2.14112	5.61504	6.93002
	Day 2 (D2)	50 kPa	100 kPa	200 kPa	300 kPa	400 kPa	500 kPa	600 kPa		50 kPa	100 kPa	200 kPa	300 kPa	400 kPa	500 kPa	600 kPa
	1	49.3031	93.4399	186.676	282.604	380.051	468.204	561.938		48.2012	96.4406	197.335	292.858	387.571	489.655	574.832
	2	48.9743	94.966	193.104	289.25	379.738	474.307	563.129		49.508	99.8498	204.984	297.593	389.189	480.576	580.079
	3	49.2137	96.3044	192.229	289.535	384.583	483.802	569.246		50.3815	98.4544	197.608	303.061	392.025	485.905	577.996
	Mean	49.1637	94.9034	190.67	287.13	381.457	475.438	564.771		49.3636	98.2482	199.976	297.837	389.595	485.379	577.636
	SD	0.138825	1.17025	2.84643	3.20212	2.21364	6.41781	3.20165		0.895963	1.3994	3.54321	4.16876	1.84073	3.72504	2.15716
	(D1+D2)/2	50 kPa	100 kPa	200 kPa	300 kPa	400 kPa	500 kPa	600 kPa		50 kPa	100 kPa	200 kPa	300 kPa	400 kPa	500 kPa	600 kPa
	1	46.6301	92.6542	182.713	274.276	373.282	464.647	548.458		46.8279	92.6834	190.938	286.801	382.753	477.384	563.782								0.07	0.07	0.14	0.06
	2	48.6789	94.118	186.172	285.03	376.125	468.155	551.799		47.4848	97.2737	197.907	289.766	385.694	477.155	569.322								0.03	0.05	0.03	0.07
	3	48.7718	95.0741	187.756	284.733	381.23	470.656	560.51		48.9256	99.4713	195.984	295.611	387.367	482.304	573.725								0.02	0.04	0.01	0.09
	Mean	48.0269	93.9488	185.547	281.346	376.879	467.819	553.589		47.7461	96.4761	194.943	290.726	385.271	478.948	568.943								0.01	0.05	0.01	0.08
	SD	1.85818	1.39293	5.68836	7.85831	5.8469	8.97303	12.4338		1.86203	3.90633	6.3131	8.03438	4.76243	8.00397	10.0951								0.04	0.04	0.05	0.06
																								0.04	0.05	0.05	0.08
	D2-D1	50 kPa	100 kPa	200 kPa	300 kPa	400 kPa	500 kPa	600 kPa		50 kPa	100 kPa	200 kPa	300 kPa	400 kPa	500 kPa	600 kPa								0.05	0.06	0.05	0.09
	1	5.34598	1.57132	7.92574	16.6568	13.5388	7.11505	26.9588		2.74647	7.51431	12.7949	12.1153	9.6373	24.5431	22.1012
	2	0.590686	1.69603	13.8651	8.44029	7.22574	12.3046	22.659		4.04647	5.15221	14.1545	15.6544	6.98951	6.84245	21.5154								0.13	0.01	0.2	0.01
	3	0.883824	2.46059	8.94613	9.6026	6.70431	26.2916	17.4727		2.91191	-2.03382	3.24956	14.8991	9.31539	7.20206	8.54245								0.06	0.02	0.06	0.05
	Mean	2.2735	1.90931	10.2457	11.5666	9.15627	15.2371	22.3635		3.23495	3.54423	10.0663	14.223	8.6474	12.8625	17.3864								0.08	0	0.07	0.04
	SD	2.17587	0.39312	2.59304	3.63049	3.1062	8.09876	3.87833		0.577792	4.06045	4.85202	1.52187	1.17965	8.26073	6.25817								0.06	0	0.05	0.04
																								0.05	0.02	0.07	0.04
	Measured Summary	50 kPa	100 kPa	200 kPa	300 kPa	400 kPa	500 kPa	600 kPa		50 kPa	100 kPa	200 kPa	300 kPa	400 kPa	500 kPa	600 kPa								0.06	0.03	0.08	0.05
	Correlation abs diff v mean	-0.995641	0.870659	0.364146	-0.994298	-0.815147	0.937529	-0.980486		-0.0951952	-0.884871	-0.138031	0.610413	-0.265788	-0.449813	-0.851837								0.08	0.04	0.09	0.06
	T-test	0.277552	0.0205456	0.0305655	0.045895	0.0530089	0.116982	0.0147067		0.0155789	0.342406	0.0991831	0.00567593	0.00917687	0.158582	0.0590966
																								0.0371429	0.0514286	0.0485714	0.0757143
	Data tranformed by natural logarithmic transformation																							0.0742857	0.0171429	0.0885714	0.0414286
	D1	50 kPa	100 kPa	200 kPa	300 kPa	400 kPa	500 kPa	600 kPa		50 kPa	100 kPa	200 kPa	300 kPa	400 kPa	500 kPa	600 kPa
	1	3.78321	4.52036	5.18599	5.5833	5.90403	6.13359	6.28223		3.81672	4.48781	5.21787	5.63744	5.93472	6.14228	6.31487
	2	3.87916	4.5355	5.18872	5.63768	5.92027	6.13557	6.29244		3.81687	4.55069	5.25138	5.64169	5.94594	6.16065	6.32537
	3	3.87805	4.54163	5.21103	5.63455	5.93457	6.1258	6.31314		3.86009	4.61004	5.26971	5.66352	5.94728	6.17108	6.34468
	Mean	3.84681	4.5325	5.19525	5.61851	5.91962	6.13165	6.29593		3.83122	4.54951	5.24632	5.64755	5.94265	6.158	6.32831
	SD	0.0449701	0.00894005	0.011216	0.0249296	0.0124764	0.00421756	0.0128589		0.0204109	0.0499081	0.0214637	0.0114264	0.0056313	0.0119064	0.0123438
	D2	50 kPa	100 kPa	200 kPa	300 kPa	400 kPa	500 kPa	600 kPa		50 kPa	100 kPa	200 kPa	300 kPa	400 kPa	500 kPa	600 kPa
	1	3.89799	4.53732	5.22938	5.64405	5.94031	6.1489	6.33139		3.87538	4.56893	5.2849	5.67969	5.9599	6.1937	6.35408
	2	3.89129	4.55352	5.26323	5.66729	5.93948	6.16186	6.33351		3.90214	4.60367	5.32293	5.69573	5.96407	6.17499	6.36317
	3	3.89617	4.56751	5.25869	5.66827	5.95216	6.18168	6.34431		3.91962	4.58959	5.28629	5.71393	5.97133	6.18601	6.35957
	Mean	3.89515	4.55278	5.25043	5.65987	5.94398	6.16415	6.3364		3.89905	4.5874	5.29804	5.69645	5.9651	6.1849	6.35894
	SD	0.00282572	0.0123381	0.0150035	0.0111966	0.00579148	0.0134765	0.00565884		0.0181928	0.0142672	0.0176104	0.0139897	0.0047212	0.00768091	0.00373621
	(D1+D2)/2	50 kPa	100 kPa	200 kPa	300 kPa	400 kPa	500 kPa	600 kPa		50 kPa	100 kPa	200 kPa	300 kPa	400 kPa	500 kPa	600 kPa
	1	3.8406	4.52884	5.20768	5.61367	5.92217	6.14125	6.30681		3.84605	4.52837	5.25139	5.65856	5.94731	6.16799	6.33448
	2	3.88523	4.54451	5.22598	5.65249	5.92988	6.14871	6.31297		3.8595	4.57718	5.28716	5.66871	5.955	6.16782	6.34427
	3	3.88711	4.55457	5.23486	5.65141	5.94337	6.15374	6.32873		3.88986	4.59982	5.278	5.68873	5.9593	6.17855	6.35212
	Mean	3.87098	4.54264	5.22284	5.63919	5.9318	6.1479	6.31617		3.86514	4.56845	5.27218	5.672	5.95387	6.17145	6.34362
	SD	0.0399926	0.0147977	0.0306066	0.0283048	0.0155859	0.0190689	0.0225418		0.0390357	0.0413035	0.0324688	0.0275849	0.0123696	0.016771	0.0178248
	Diff by Day	50 kPa	100 kPa	200 kPa	300 kPa	400 kPa	500 kPa	600 kPa		50 kPa	100 kPa	200 kPa	300 kPa	400 kPa	500 kPa	600 kPa
	1	0.114772	0.0169594	0.0433848	0.0607489	0.0362736	0.0153131	0.0491637		0.0586671	0.0811195	0.0670359	0.0422494	0.0251803	0.0514231	0.0392068
	2	0.0121345	0.0180207	0.0745095	0.0296141	0.0192116	0.0262847	0.0410696		0.0852677	0.0529785	0.0715512	0.0540376	0.0181224	0.0143403	0.0377959
	3	0.0181221	0.0258822	0.0476567	0.0337281	0.0175864	0.0558761	0.0311754		0.0595348	-0.0204471	0.0165811	0.0504117	0.0240491	0.0149329	0.0148897
	Mean	0.048343	0.0202874	0.0551837	0.0413637	0.0243572	0.0324913	0.0404696		0.0678232	0.0378836	0.0517228	0.0488995	0.0224506	0.0268988	0.0306308
	SD	0.0470362	0.00397974	0.0137763	0.0138099	0.00845223	0.0171315	0.00735596		0.0123402	0.0428161	0.0249172	0.00492987	0.00309514	0.017343	0.0111455
	Log Summary	50 kPa	100 kPa	200 kPa	300 kPa	400 kPa	500 kPa	600 kPa		50 kPa	100 kPa	200 kPa	300 kPa	400 kPa	500 kPa	600 kPa
	Correlation abs diff v mean	-0.99615	0.857907	0.318569	-0.99524	-0.824649	0.931832	-0.982065		-0.189352	-0.895897	-0.199136	0.527251	-0.306834	-0.47548	-0.860165
	T-test	0.283273	0.0187028	0.0297763	0.0514682	0.0552647	0.115427	0.0161209		0.0161524	0.337349	0.099091	0.00504354	0.00936996	0.159546	0.0602758
	Ratio Limits	50 kPa	100 kPa	200 kPa	300 kPa	400 kPa	500 kPa	600 kPa		50 kPa	100 kPa	200 kPa	300 kPa	400 kPa	500 kPa	600 kPa
	Bias	0.048343	0.0202874	0.0551837	0.0413637	0.0243572	0.0324913	0.0404696		0.0678232	0.0378836	0.0517228	0.0488995	0.0224506	0.0268988	0.0306308
	Random Error	0.092191	0.00780029	0.0270015	0.0270674	0.0165664	0.0335777	0.0144177		0.0241869	0.0839196	0.0488376	0.00966254	0.00606648	0.0339923	0.0218452
	Antilog Bias	1.04953	1.02049	1.05673	1.04223	1.02466	1.03302	1.0413		1.07018	1.03861	1.05308	1.05011	1.0227	1.02726	1.0311
	Antilog agreement ratio	1.09657	1.00783	1.02737	1.02744	1.0167	1.03415	1.01452		1.02448	1.08754	1.05005	1.00971	1.00608	1.03458	1.02209
	Lower Bound	0.957099	1.01257	1.02858	1.0144	1.00782	0.998914	1.02639		1.0446	0.955008	1.00289	1.04002	1.01652	0.992932	1.00882
	Upper Bound	1.15089	1.02849	1.08566	1.07083	1.04177	1.0683	1.05642		1.09638	1.12953	1.10579	1.06031	1.02893	1.06278	1.05388

## Sheet: Regional
	Day 1
Cumulative Area	D1_Size4_0s	D1_Size4_2s	D1_Size4_10s	D1_Size4_30s		D1_Size10_0s	D1_Size10_2s	D1_Size10_10s	D1_Size10_30s
L_110	15.5167	15.8433	15.8433	15.8433		17.7065	17.7065	17.4824	17.7065
L_200	18.2933	18.2933	18.13	18.13		18.8272	18.8272	18.8272	18.8272
L_50	14.7	14.7	14.7	14.7		12.7756	12.7756	12.7756	12.7756
S_110	3.92	3.92	3.92	3.92		4.0344	4.0344	4.0344	4.0344
S_200	4.24667	4.24667	4.24667	4.24667		4.48267	4.48267	4.48267	4.48267
S_50	3.10333	2.94	2.94	2.94		2.6896	2.6896	2.6896	2.6896
Error	D1_Size4_0s	D1_Size4_2s	D1_Size4_10s	D1_Size4_30s		D1_Size10_0s	D1_Size10_2s	D1_Size10_10s	D1_Size10_30s
L_110	-0.383333	-0.0566667	-0.0566667	-0.0566667		1.80653	1.80653	1.5824	1.80653
L_200	2.39333	2.39333	2.23	2.23		2.9272	2.9272	2.9272	2.9272
L_50	-1.2	-1.2	-1.2	-1.2		-3.1244	-3.1244	-3.1244	-3.1244
S_110	0.82	0.82	0.82	0.82		0.9344	0.9344	0.9344	0.9344
S_200	1.14667	1.14667	1.14667	1.14667		1.38267	1.38267	1.38267	1.38267
S_50	0.00333333	-0.16	-0.16	-0.16		-0.4104	-0.4104	-0.4104	-0.4104
%Error	D1_Size4_0s	D1_Size4_2s	D1_Size4_10s	D1_Size4_30s		D1_Size10_0s	D1_Size10_2s	D1_Size10_10s	D1_Size10_30s
L_110	-0.024109	-0.00356394	-0.00356394	-0.00356394		0.113618	0.113618	0.099522	0.113618
L_200	0.150524	0.150524	0.140252	0.140252		0.184101	0.184101	0.184101	0.184101
L_50	-0.0754717	-0.0754717	-0.0754717	-0.0754717		-0.196503	-0.196503	-0.196503	-0.196503
S_110	0.264516	0.264516	0.264516	0.264516		0.301419	0.301419	0.301419	0.301419
S_200	0.369892	0.369892	0.369892	0.369892		0.446022	0.446022	0.446022	0.446022
S_50	0.00107527	-0.0516129	-0.0516129	-0.0516129		-0.132387	-0.132387	-0.132387	-0.132387
Abs %Error	D1_Size4_0s	D1_Size4_2s	D1_Size4_10s	D1_Size4_30s		D1_Size10_0s	D1_Size10_2s	D1_Size10_10s	D1_Size10_30s
L_110	0.024109	0.00356394	0.00356394	0.00356394		0.113618	0.113618	0.099522	0.113618
L_200	0.150524	0.150524	0.140252	0.140252		0.184101	0.184101	0.184101	0.184101
L_50	0.0754717	0.0754717	0.0754717	0.0754717		0.196503	0.196503	0.196503	0.196503
S_110	0.264516	0.264516	0.264516	0.264516		0.301419	0.301419	0.301419	0.301419
S_200	0.369892	0.369892	0.369892	0.369892		0.446022	0.446022	0.446022	0.446022
S_50	0.00107527	0.0516129	0.0516129	0.0516129		0.132387	0.132387	0.132387	0.132387
	Day 2
Cumulative Area	D2_Size4_0s	D2_Size4_2s	D2_Size4_10s	D2_Size4_30s		D2_Size10_0s	D2_Size10_2s	D2_Size10_10s	D1_Size10_30s
L_110	15.0267	14.7	15.0267	15.0267		16.81	16.81	16.81	16.81
L_200	15.8433	15.68	15.68	15.68		15.4652	15.6893	15.6893	15.6893
L_50	16.9867	16.9867	16.9867	16.9867		17.7065	17.7065	17.7065	17.7065
S_110	3.43	3.43	3.43	3.43		2.91373	2.91373	2.91373	2.91373
S_200	4.24667	4.24667	4.24667	4.24667		3.362	3.362	3.362	3.362
S_50	4.24667	4.24667	4.24667	4.24667		3.81027	3.81027	3.81027	3.81027
Error	D2_Size4_0s	D2_Size4_2s	D2_Size4_10s	D2_Size4_30s		D2_Size10_0s	D2_Size10_2s	D2_Size10_10s	D1_Size10_30s
L_110	-0.873333	-1.2	-0.873333	-0.873333		0.91	0.91	0.91	0.91
L_200	-0.0566667	-0.22	-0.22	-0.22		-0.4348	-0.210667	-0.210667	-0.210667
L_50	1.08667	1.08667	1.08667	1.08667		1.80653	1.80653	1.80653	1.80653
S_110	0.33	0.33	0.33	0.33		-0.186267	-0.186267	-0.186267	-0.186267
S_200	1.14667	1.14667	1.14667	1.14667		0.262	0.262	0.262	0.262
S_50	1.14667	1.14667	1.14667	1.14667		0.710267	0.710267	0.710267	0.710267
%Error	D2_Size4_0s	D2_Size4_2s	D2_Size4_10s	D2_Size4_30s		D2_Size10_0s	D2_Size10_2s	D2_Size10_10s	D1_Size10_30s
L_110	-0.0549266	-0.0754717	-0.0549266	-0.0549266		0.0572327	0.0572327	0.0572327	0.0572327
L_200	-0.00356394	-0.0138365	-0.0138365	-0.0138365		-0.0273459	-0.0132495	-0.0132495	-0.0132495
L_50	0.0683438	0.0683438	0.0683438	0.0683438		0.113618	0.113618	0.113618	0.113618
S_110	0.106452	0.106452	0.106452	0.106452		-0.060086	-0.060086	-0.060086	-0.060086
S_200	0.369892	0.369892	0.369892	0.369892		0.0845161	0.0845161	0.0845161	0.0845161
S_50	0.369892	0.369892	0.369892	0.369892		0.229118	0.229118	0.229118	0.229118
Abs %Error	D2_Size4_0s	D2_Size4_2s	D2_Size4_10s	D2_Size4_30s		D2_Size10_0s	D2_Size10_2s	D2_Size10_10s	D1_Size10_30s
L_110	0.0549266	0.0754717	0.0549266	0.0549266		0.0572327	0.0572327	0.0572327	0.0572327
L_200	0.00356394	0.0138365	0.0138365	0.0138365		0.0273459	0.0132495	0.0132495	0.0132495
L_50	0.0683438	0.0683438	0.0683438	0.0683438		0.113618	0.113618	0.113618	0.113618
S_110	0.106452	0.106452	0.106452	0.106452		0.060086	0.060086	0.060086	0.060086
S_200	0.369892	0.369892	0.369892	0.369892		0.0845161	0.0845161	0.0845161	0.0845161
S_50	0.369892	0.369892	0.369892	0.369892		0.229118	0.229118	0.229118	0.229118
